# Supplementary material for: Unmutated IGHV1-69 CLL Clone Displays a Distinct Gene Expression Profile by a Comparative qRT-PCR Assay
Source: Biomedicines. 2022 Mar 4;10(3):604. doi: 10.3390/biomedicines10030604 (PMC8945665; doi:10.3390/biomedicines10030604)
Supplement: Supplementary file 1 [file biomedicines-10-00604-s001.zip]

Archive with 1 entries (1 files):
- biomedicines-1572853-supplementary.pdf
